# Supplementary material for: Predicting compressive strength of high-performance concrete with high volume ground granulated blast-furnace slag replacement using boosting machine learning algorithms
Source: Sci Rep. 2022 Jun 9;12:9539. doi: 10.1038/s41598-022-12890-2 (PMC9184605; doi:10.1038/s41598-022-12890-2)
Supplement: Supplementary file 1 — Supplementary Information. [file 41598_2022_12890_MOESM1_ESM.xlsx]

## Sheet: Final
Fine	Coarse	GGBS	OPC	SF	Water	Admixture	Days	Strength
842	878	246	248	55	144	12.63	7	75.3
863	872	248	246	55	142	12.64	7	75.2
876	878	247	248	54	139	12.65	7	77.2
866	863	248	246	54	136	12.64	7	78.4
864	859	249	246	56	137	12.64	7	75.3333
866	887	245	247	54	137	12.63	7	83.7667
866	868	246	246	55	137	12.64	7	83.3667
870	883	247	246	54	137	12.64	7	84.4667
866	889	246	246	54	139	12.66	7	78.4
870	874	246	246	54	142	12.62	7	78.0333
861	885	246	247	54	137	12.66	7	79.1667
861	874	246	246	54	140	12.64	7	82.2
861	879	245	247	54	139	12.64	7	84.1333
866	891	248	248	54	139	12.65	7	70.4
878	904	248	246	54	137	12.61	7	70.3
876	878	248	246	55	138	11.55	7	85.1
885	893	246	246	53	139	12.64	7	80.4667
861	861	248	247	54	135	12.62	7	88.6333
863	879	247	246	54	137	12.64	7	85.0333
881	868	247	247	54	137	12.63	7	83.6333
870	878	245	245	55	137	12.64	7	86.6333
857	864	245	247	54	137	12.63	7	90.3333
861	866	247	245	54	138	12.65	7	87.6333
872	861	249	246	54	140	12.64	7	82.6
872	864	244	247	54	138	11.55	7	83.1
883	864	246	245	54	136	11.52	7	88.5333
861	874	247	244	55	137	11.55	7	84.9
876	857	246	246	54	137	11.55	7	90.5333
900	883	246	248	55	148	11.53	7	89.7667
883	864	245	246	55	138	11.53	7	89.4333
889	872	246	246	55	137	11.56	7	92.0667
878	868	249	248	55	138	11.52	7	97.6667
885	874	250	246	55	138	11.53	7	97.6667
896	872	246	246	55	139	11.54	7	94.4
887	876	246	246	55	139	11.54	7	90.3333
859	874	246	246	55	138	11.53	7	90.3667
874	874	245	246	54	149	11.56	7	93.2
879	876	245	246	56	138	11.5	7	93.7
842	878	246	248	55	144	12.63	28	97.1667
863	872	248	246	55	142	12.64	28	95.7
876	878	247	248	54	139	12.65	28	96.7667
866	863	248	246	54	136	12.64	28	99.7
864	859	249	246	56	137	12.64	28	100.9
866	887	245	247	54	137	12.63	28	98.0667
866	868	246	246	55	137	12.64	28	102.267
870	883	247	246	54	137	12.64	28	94.5333
866	889	246	246	54	139	12.66	28	94.0333
870	874	246	246	54	142	12.62	28	92.8667
861	885	246	247	54	137	12.66	28	98.7
861	874	246	246	54	140	12.64	28	106.067
861	879	245	247	54	139	12.64	28	105.433
866	891	248	248	54	139	12.65	28	95.0667
878	904	248	246	54	137	12.61	28	96.5667
876	878	248	246	55	138	11.55	28	108.4
885	893	246	246	53	139	12.64	28	101.067
861	861	248	247	54	135	12.62	28	106.1
863	879	247	246	54	137	12.64	28	101.267
881	868	247	247	54	137	12.63	28	106.6
870	878	245	245	55	137	12.64	28	105.033
857	864	245	247	54	137	12.63	28	109.4
861	866	247	245	54	138	12.65	28	106.133
872	861	249	246	54	140	12.64	28	103.767
872	864	244	247	54	138	11.55	28	100.567
883	864	246	245	54	136	11.52	28	108.933
861	874	247	244	55	137	11.55	28	106.333
876	857	246	246	54	137	11.55	28	110.967
900	883	246	248	55	148	11.53	28	107.4
883	864	245	246	55	138	11.53	28	106
889	872	246	246	55	137	11.56	28	107.833
878	868	249	248	55	138	11.52	28	110.067
885	874	250	246	55	138	11.53	28	110.067
896	872	246	246	55	139	11.54	28	110.3
887	876	246	246	55	139	11.54	28	111.167
859	874	246	246	55	138	11.53	28	107.667
874	874	245	246	54	149	11.56	28	112.533
879	876	245	246	56	138	11.5	28	107.133
842	878	246	248	55	144	12.63	56	108.667
863	872	248	246	55	142	12.64	56	104.167
876	878	247	248	54	139	12.65	56	105.133
866	863	248	246	54	136	12.64	56	106.167
864	859	249	246	56	137	12.64	56	115.567
866	887	245	247	54	137	12.63	56	102.933
866	868	246	246	55	137	12.64	56	102.833
870	883	247	246	54	137	12.64	56	106.667
866	889	246	246	54	139	12.66	56	108.033
870	874	246	246	54	142	12.62	56	108.4
861	885	246	247	54	137	12.66	56	111.933
861	874	246	246	54	140	12.64	56	120.467
861	879	245	247	54	139	12.64	56	122.2
866	891	248	248	54	139	12.65	56	106.7
878	904	248	246	54	137	12.61	56	99.6
876	878	248	246	55	138	11.55	56	115.333
885	893	246	246	53	139	12.64	56	104.967
861	861	248	247	54	135	12.62	56	113.1
863	879	247	246	54	137	12.64	56	109.5
881	868	247	247	54	137	12.63	56	111
870	878	245	245	55	137	12.64	56	109.833
857	864	245	247	54	137	12.63	56	117.767
861	866	247	245	54	138	12.65	56	114.333
872	861	249	246	54	140	12.64	56	107.9
872	864	244	247	54	138	11.55	56	118.433
883	864	246	245	54	136	11.52	56	113
861	874	247	244	55	137	11.55	56	118.533
876	857	246	246	54	137	11.55	56	117.7
900	883	246	248	55	148	11.53	56	117.2
883	864	245	246	55	138	11.53	56	111.933
889	872	246	246	55	137	11.56	56	116.033
878	868	249	248	55	138	11.52	56	114.167
885	874	250	246	55	138	11.53	56	114.167
896	872	246	246	55	139	11.54	56	116.933
887	876	246	246	55	139	11.54	56	111.867
859	874	246	246	55	138	11.53	56	115.333
874	874	245	246	54	149	11.56	56	113.567
879	876	245	246	56	138	11.5	56	115.6
842	878	246	248	55	144	12.63	91	117.133
863	872	248	246	55	142	12.64	91	112.4
876	878	247	248	54	139	12.65	91	110.767
866	863	248	246	54	136	12.64	91	115.4
864	859	249	246	56	137	12.64	91	116.567
866	887	245	247	54	137	12.63	91	115.633
866	868	246	246	55	137	12.64	91	122.467
870	883	247	246	54	137	12.64	91	110.367
866	889	246	246	54	139	12.66	91	117.067
870	874	246	246	54	142	12.62	91	108.167
861	885	246	247	54	137	12.66	91	118.2
861	874	246	246	54	140	12.64	91	126.367
861	879	245	247	54	139	12.64	91	128.033
866	891	248	248	54	139	12.65	91	108.533
878	904	248	246	54	137	12.61	91	114.533
876	878	248	246	55	138	11.55	91	125.833
885	893	246	246	53	139	12.64	91	116
861	861	248	247	54	135	12.62	91	122.1
863	879	247	246	54	137	12.64	91	121.733
881	868	247	247	54	137	12.63	91	120.7
870	878	245	245	55	137	12.64	91	123.2
857	864	245	247	54	137	12.63	91	121.667
861	866	247	245	54	138	12.65	91	120.833
872	861	249	246	54	140	12.64	91	108.533
872	864	244	247	54	138	11.55	91	126.3
883	864	246	245	54	136	11.52	91	119.767
861	874	247	244	55	137	11.55	91	122.467
876	857	246	246	54	137	11.55	91	123.4
900	883	246	248	55	148	11.53	91	127.4
883	864	245	246	55	138	11.53	91	127.167
889	872	246	246	55	137	11.56	91	127.6
878	868	249	248	55	138	11.52	91	131.433
885	874	250	246	55	138	11.53	91	131.433
896	872	246	246	55	139	11.54	91	124.067
887	876	246	246	55	139	11.54	91	124.533
859	874	246	246	55	138	11.53	91	127.9
874	874	245	246	54	149	11.56	91	125.4
879	876	245	246	56	138	11.5	91	124.167
